# Supplementary material for: Matching between Donors and Ulcerative Colitis Patients Is Important for Long-Term Maintenance after Fecal Microbiota Transplantation
Source: J Clin Med. 2020 May 31;9(6):1650. doi: 10.3390/jcm9061650 (PMC7355579; doi:10.3390/jcm9061650)
Supplement: Supplementary file 1 [file jcm-09-01650-s001.zip]

Archive with 2 entries (2 files):
- 2020.4.28__Supplementary figures_for_JCM.docx
- Supplymentary Table for JCM PDF.pdf
